# Supplementary material for: SLFN12 Expression Significantly Effects the Response to Chemotherapy Drugs in Triple-Negative Breast Cancer
Source: Cancers (Basel). 2024 Nov 16;16(22):3848. doi: 10.3390/cancers16223848 (PMC11593201; doi:10.3390/cancers16223848)
Supplement: Supplementary file 1 [file cancers-16-03848-s001.zip]

Archive with 1 entries (1 files):
- cancers-3281411-supplementary.pdf
